# Supplementary material for: Dietary Polyamine Intake Across Age Groups in Spain: A Comprehensive Assessment
Source: Nutrients. 2026 May 16;18(10):1584. doi: 10.3390/nu18101584 (PMC13209393; doi:10.3390/nu18101584)
Supplement: Supplementary file 1 [file nutrients-18-01584-s001.zip]

Archive with 1 entries (1 files):
- nutrients-4277430-supplementary.pdf
